# Supplementary material for: Amphiphilic Cell-Penetrating Peptides Containing Arginine and Hydrophobic Residues as Protein Delivery Agents
Source: Pharmaceuticals (Basel). 2023 Mar 22;16(3):469. doi: 10.3390/ph16030469 (PMC10053436; doi:10.3390/ph16030469)
Supplement: Supplementary file 1 [file pharmaceuticals-16-00469-s001.zip]

Archive with 1 entries (1 files):
- pharmaceuticals-2288168-supplementary.pdf
